# Supplementary material for: Inter-urban mobility via cellular position tracking in the southeast Songliao Basin, Northeast China
Source: Sci Data. 2019 May 23;6:71. doi: 10.1038/s41597-019-0070-1 (PMC6533259; doi:10.1038/s41597-019-0070-1)
Supplement: Supplementary file 1 — Download metadata file [file 41597_2019_70_MOESM1_ESM.zip]

Archive with 3 entries (3 files):
- a_Du550c_assay.txt
- s_Du550c_study.txt
- i_Investigation.txt
