# Supplementary material for: Inter-urban mobility via cellular position tracking in the southeast Songliao Basin, Northeast China
Source: Sci Data. 2019 May 23;6:71. doi: 10.1038/s41597-019-0070-1 (PMC6533259; doi:10.1038/s41597-019-0070-1)
Supplement: Supplementary file 1 — Download metadata file [file 41597_2019_70_MOESM1_ESM.zip › a_Du550c_assay.txt]

Sample Name	Protocol REF	Assay Name	Raw Data File	Comment[Data Repository]	Comment[Data Record Accession]	Comment[Data Record URI]
movement data	Defining the mobility network	Week-Mobility-Network	Mobility.txt	figshare	doi:10.6084/m9.figshare.c.4226183.v4	https://doi.org/10.6084/m9.figshare.c.4226183.v4
movement data	Defining the mobility network	GPS-Location	GPS.txt	figshare	doi:10.6084/m9.figshare.c.4226183.v4	https://doi.org/10.6084/m9.figshare.c.4226183.v4
