# Supplementary material for: Inter-urban mobility via cellular position tracking in the southeast Songliao Basin, Northeast China
Source: Sci Data. 2019 May 23;6:71. doi: 10.1038/s41597-019-0070-1 (PMC6533259; doi:10.1038/s41597-019-0070-1)
Supplement: Supplementary file 1 — Download metadata file [file 41597_2019_70_MOESM1_ESM.zip › s_Du550c_study.txt]

Source Name	Characteristics[organism]	Term Source REF	Term Accession Number	Characteristics[geographical location]	Term Source REF	Term Accession Number	Characteristics[environment type]	Term Source REF	Term Accession Number	Characteristics[Southernmost latitude]	Unit	Term Source REF	Term Accession Number	Characteristics[Northernmost latitude]	Unit	Term Source REF	Term Accession Number	Characteristics[Westernmost longitude]	Unit	Term Source REF	Term Accession Number	Characteristics[Easternmost longitude]	Unit	Term Source REF	Term Accession Number	Protocol REF	Sample Name	Factor Value[origin]	Factor Value[destination]	Factor Value[time]
3 million anonymized cellular phone users	Homo sapiens	NCBITaxon	NCBITaxon:9607	China	GAZ	GAZ:00002845	populated place	ENVO	ENVO:00000062	43.40329	degree	UO	UO:0000185	45.163694	degree	UO	UO:0000185	124.634721	degree	UO	UO:0000185	126.951027	degree	UO	UO:0000185	Original data sources	movement data			YYYY-MM-DDTHH
