# Supplementary material for: Inter-urban mobility via cellular position tracking in the southeast Songliao Basin, Northeast China
Source: Sci Data. 2019 May 23;6:71. doi: 10.1038/s41597-019-0070-1 (PMC6533259; doi:10.1038/s41597-019-0070-1)
Supplement: Supplementary file 1 — Download metadata file [file 41597_2019_70_MOESM1_ESM.zip › i_Investigation.txt]

# Investigation File generated for Scientific Data with Investigation File Authoring Tool version 0.1.0 on 15/04/2019 - This metadata file is CC0
ONTOLOGY SOURCE REFERENCE
Term Source Name	NCBITaxon	GAZ	ENVO	UO	EFO	ERO	OBI	IDO	PATO
Term Source File	http://data.bioontology.org/ontologies/NCBITAXON	http://data.bioontology.org/ontologies/GAZ	http://data.bioontology.org/ontologies/ENVO	http://data.bioontology.org/ontologies/UO	http://data.bioontology.org/ontologies/EFO	http://data.bioontology.org/ontologies/ERO	http://data.bioontology.org/ontologies/OBI	http://data.bioontology.org/ontologies/IDO	http://data.bioontology.org/ontologies/PATO
Term Source Version	2016AB	$Revision: 1.512 $	unknown	2.106	2.106	2013-08-02	2014-08-18	2017-11-03	unknown
Term Source Description	National Center for Biotechnology Information (NCBI) Organismal Classification	Gazetteer	Environment Ontology	Units of Measurement Ontology	Experimental Factor Ontology	Eagle-I Research Resource Ontology	Ontology for Biomedical Investigations	Infectious Disease Ontology	Phenotypic Quality Ontology
INVESTIGATION
Investigation Identifier
Investigation Title
Investigation Description
Investigation Submission Date
Investigation Public Release Date
INVESTIGATION PUBLICATIONS
Investigation PubMed ID
Investigation Publication DOI
Investigation Publication Author List
Investigation Publication Title
Investigation Publication Status
Investigation Publication Status Term Accession Number
Investigation Publication Status Term Source REF
INVESTIGATION CONTACTS
Investigation Person Last Name
Investigation Person Mid Initials
Investigation Person First Name
Investigation Person Address
Investigation Person Phone
Investigation Person Fax
Investigation Person Email
Investigation Person Affiliation
Investigation Person Roles
Investigation Person Roles Term Accession Number
Investigation Person Roles Term Source REF
STUDY
Study Identifier	10.1038/s41597-019-0070-1
Study Title	Inter-urban mobility via cellular position tracking in the southeast Songliao Basin, Northeast China
Study Submission Date	24/09/2018
Study Public Release Date	23/05/2019
Study Description	https://www.nature.com/articles/s41597-019-0070-1
Study File Name	s_Du550c_study.txt
Comment[Subject Keywords]	""
Comment[Manuscript Licence]	CC BY-4.0
Comment[Experimental Metadata Licence]	CC0
Comment[Supplementary Information File Name]
Comment[Supplementary Information File Type]
Comment[Supplementary Information File URL]
Comment[Data Repository]	figshare
Comment[Data Record Accession]	doi:10.6084/m9.figshare.c.4226183.v4
Comment[Data Record URI]	https://doi.org/10.6084/m9.figshare.c.4226183.v4
STUDY DESIGN DESCRIPTORS
Study Design Type	time series design	source-based data analysis objective	behavioral data analysis objective
Study Design Type Term Accession Number	http://www.ebi.ac.uk/efo/EFO_0001779	ERO:0100121	ERO:0100130
Study Design Type Term Source REF	EFO	ERO	ERO
STUDY PUBLICATIONS
Study PubMed ID
Study Publication DOI
Study Publication Author List
Study Publication Title
Study Publication Status
Study Publication Status Term Accession Number
Study Publication Status Term Source REF
STUDY FACTORS
Study Factor Name	origin	destination	time
Study Factor Type	geographic location	geographic location	temporal_interval
Study Factor Type Term Accession Number	GAZ:00000448	GAZ:00000448	http://www.ifomis.org/bfo/1.1/span#TemporalInterval
Study Factor Type Term Source REF	OBI	OBI	IDO
STUDY ASSAYS
Study Assay Measurement Type	movement quality
Study Assay Measurement Type Term Accession Number	PATO:0001906
Study Assay Measurement Type Term Source REF	PATO
Study Assay Technology Type	digital curation
Study Assay Technology Type Term Accession Number	OBI:0302914
Study Assay Technology Type Term Source REF	OBI
Study Assay Technology Platform	""
Study Assay File Name	a_Du550c_assay.txt
STUDY PROTOCOLS
Study Protocol Name	Original data sources	Defining the mobility network
Study Protocol Type	information acquisition	digital curation
Study Protocol Type Term Accession Number	OBI:0600013	OBI:0302914
Study Protocol Type Term Source REF	OBI	OBI
Study Protocol Description		
Study Protocol URI	""	""
Study Protocol Version		
Study Protocol Parameters Name	""	""
Study Protocol Parameters Name Term Accession Number	""	""
Study Protocol Parameters Name Term Source REF	""	""
Study Protocol Components Name	""	""
Study Protocol Components Type	""	""
Study Protocol Components Type Term Accession Number	""	""
Study Protocol Components Type Term Source REF	""	""
STUDY CONTACTS
Study Person Last Name	Du	Yang	Ertem	Gao	Huang	Huang	Bai
Study Person First Name	Zhanwei	Yongjian	Zeynep	Chao	Liping	Qiuyang	Yuan
Study Person Mid Initials
Study Person Email	""	yyj@jlu.edu.cn	""	cgao@swu.edu.cn	""	""	""
Study Person Phone
Study Person Fax
Study Person Address
Study Person Affiliation	College of Computer and Information Science, Southwest University, Chongqing, 400715, China	College of Computer Science and Technology, Jilin University, 130012, Changchun, China	Department of Statistics and Data Science, University of Texas at Austin, Austin, 78705, USA	College of Computer and Information Science, Southwest University, Chongqing, 400715, China	College of Computer Science and Technology, Jilin University, 130012, Changchun, China	College of Computer Science and Technology, Jilin University, 130012, Changchun, China	College of Computer Science and Technology, Jilin University, 130012, Changchun, China
Study Person Roles
Study Person Roles Term Accession Number
Study Person Roles Term Source REF
Comment[Study Person ORCID]	""	""	""	""	""	""	""
Comment[Funder]
Comment[FundRef ID]
Comment[Funder Term Source REF]
Comment[Grant Identifier]
