# Supplementary material for: Inter-urban mobility via cellular position tracking in the southeast Songliao Basin, Northeast China
Source: Sci Data. 2019 May 23;6:71. doi: 10.1038/s41597-019-0070-1 (PMC6533259; doi:10.1038/s41597-019-0070-1)
Supplement: Supplementary file 2 — Supplemental File 1 [file 41597_2019_70_MOESM2_ESM.txt]

% Author: Zhanwei Du
% Date: Dec.31 in 2018
% Verson: V2
%% Summary
% There are Two functions:
% (1) github_Network_construction: Generate the mobility network from the
% relased files
% (2) github_Distribution_Ana: Distribution plot of the mobility
% network
%% Example
% fileName_Time = "YYYY-MM-DDTHH+08.txt";
% [contactM_Total Division_ID] = github_Network_construction(fileName_Time);
% github_Distribution_Ana(contactM_Total, Division_ID);
%% Function github_Network_construction
% Inputs:
% fileName_Time is the path of the released file "YYYY-MM-DDTHH+08.txt", which has four columns: Origin,Destination,Weight,Time
% Output:
% contactM_Total is the aggregated contact matrix for a day
function [contactM_Total Division_ID] = github_Network_construction(fileName_Time)
% [t1,t2,t3,t4] denotes the four columns of Origin,Destination,Weight,Time
% in file of fileName_Time
[t1,t2,t3,t4] = textread(fileName_Time,'%d%d%d%d', 'headerlines',1);
Division_ID = unique([t1; t2]);
contactM_Total = zeros(length(Division_ID), length(Division_ID));
for i=1:length(t1)
    t1_i = find(t1(i)==Division_ID);
    t2_j = find(t2(i)==Division_ID);
    contactM_Total(t1_i, t2_j) = contactM_Total(t1_i, t2_j)+t3(i);
end
contactM_Total = contactM_Total/7;
end

%% Function github_Distribution_Ana_2017
% Inputs:
% contactM_Total is the aggregated flow matrix among divisions across
% times.
% Division_ID is the ID list associated with each node in contactM_Total
% Outputs:
% degreeDInOut_log is the log degree list of nodes in the mobility network
%
% Key variables:
% PlNames_4city is the city name assocaited with each node
% degreeDInOut_log is the logarithmic degrees of nodes
function github_Distribution_Ana(contactM_Total, Division_ID)

% According to the range of Division_ID for different cities, PlNames_4city
% is estimated.
PlNames_4city =[];
for i=1:length(Division_ID)
    Division_ID2 = Division_ID(i);
    if   Division_ID2 < 2.2012e+11
        PlNames_4city{i,1} = 'Changchun';
    end
    if   Division_ID2 >=2.2017e+11 & Division_ID2 <2.2018e+11
        PlNames_4city{i,1} = 'Changchun';
    end
    if Division_ID2>=220182000000 & Division_ID2<220183000000
        PlNames_4city{i,1} = 'Yushu';
    end
    if Division_ID2>=220183000000
        PlNames_4city{i,1} = 'Dehui';
    end
    if Division_ID2>=2.2012e+11 & Division_ID2<2.2013e+11
        PlNames_4city{i,1} = 'Nongan';
    end
end

% The degrees, denoted as degreeDInOut, of nodes
degreeDInOut=[];
for j=1:size(contactM_Total,1)
    degreeDInOut(j)=sum(contactM_Total(j,:))+sum(contactM_Total(:,j))-contactM_Total(j,j);
end
degreeDInOut_log = log(degreeDInOut);
end
